# Supplementary material for: Metabolic and microvascular function assessed using near‐infrared spectroscopy with vascular occlusion in women: age differences and reliability
Source: Exp Physiol. 2022 Nov 24;108(1):123–34. doi: 10.1113/EP090540 (PMC10103776; doi:10.1113/EP090540)
Supplement: Supplementary file 1 — Statistical Summary Document [file EPH-108-123-s001.xlsx]

## Sheet: Statistical Summary Table
Statistical Summary Document
Manuscript Title:	Reliability of and Differences in Near-Infrared Spectroscopy with Vascular Occlusion Test Outcomes in Young versus Middle-Aged and Older Women
Authors:	Emily M. Rogers, Nile F. Banks, and Nathaniel D.M. Jenkins
Animal model used, if applicable:	NA this was human subjects research
Underlying hypothesis:	1) the NIRS-VOT variables would display sufficient reliability, as indicated by intraclass correlation coefficients ≥ 0.60 and low coefficients of variation in both groups and 2) there would be age-related differences among these variables, such that markers of metabolic and microvascular function would be greater in younger women than middle-aged and older women.
Definitions of ‘n’:	n = number of subjects
Statistical summary table:
Experimental question number	Finding/ conclusion	Experimental location/variable	Mean value	Standard Deviation	n	Exact P value	Figure/table in which data are presented	Units	Data comparisons	Statistical test	Any other experimental factors	Comments
Multiple tests of the same question are shown in different rows		e.g. cortex vs cerebellum or genotype	(or other summary statistic)	(SD)	(value)	If P is considered significant against a stated confidence limit, authors may indicate this in bold.The exact value must be stated unless P is less than 0.0001, in which case < is permitted.			e.g. WT vs KO		e.g. subjects’ age or sex	e.g. observation
1. How relatively reliable is the NIRS-VOT in a group of younger women?	good to excellent	Slope 1, StO2MIN, StO2IMAG, StO2MAX, Slope 2, Slope 210-s, StO2RMAG, Time to Max StO2, StO2AUC	0.753, 0.839, 0.768, 0.828, 0.793, 0.807, 0.779, 0.856, 0.739	(0.401, 0.913) (0.583, 0.945) (0.420, 0.919) (0.513, 0.943) (0.465, 0.929) (0.496, 0.934) (0.442, 0.923) (0.608, 0.952) (0.364, 0.908)	14	0.380, 0.247, 0.620, 0.060, 0.851, 0.797, 0.626, 0.906, 0.584	Table 2.	%StO2	Relaibility from T1 to T2	ICC2,1 model	Female	Summary statitic = ICC, SD = 95% CI, p-value represents type 1 error rate from ANOVA sued to assess systematic variability
2. How absolutely reliable is the NIRS-VOT in a group of younger women?	good	Slope 1, StO2MIN, StO2IMAG, StO2MAX, Slope 2, Slope 210-s, StO2RMAG, Time to Max StO2, StO2AUC	13.2, 20.1, 13.4, 2.4, 18.6, 21.2, 11.8, 10.6, 15.4	0.02, 5.5, 4.7, 1.8, 0.2, 0.311, 5.7, 5.2, 185.6	14	NA	Table 2.	%StO2	Relaibility from T1 to T2	Coefficient of variation (CV%)	Female	Summary statitic = CV%, SD = SEM, p-value NA
3. How relatively reliable is the NIRS-VOT in a group of middle-aged to older women?	good to excellent	Slope 1, StO2MIN, StO2IMAG, StO2MAX, Slope 2, Slope 210-s, StO2RMAG, Time to Max StO2, StO2AUC	0.512, 0.546, 0.374, 0.872, 0.589, 0.372, 0.561, 0.209, 0.628	(0.053, 0.796) (0.078, 0.815) (-0.132, 0.725) (0.672, 0.953) (0.133, 0.836) (-0.142, 0.726) (0.104, 0.822) (-0.341, 0.636) (0.205, 0.852)	16	0.317, 0.625, 0.417, 0.656, 0.932, 0.498, 0.551, 0.899, 0.589	Table 3.	%StO2	Relaibility from T1 to T2	ICC2,1 model	Female	Summary statitic = ICC, SD = 95% CI, p-value represents type 1 error rate from ANOVA sued to assess systematic variability
4. How absolutely reliable is the NIRS-VOT in a group of middle-aged to older women?	Yes	Slope 1, StO2MIN, StO2IMAG, StO2MAX, Slope 2, Slope 210-s, StO2RMAG, Time to Max StO2, StO2AUC	21.0, 20.4, 21.8, 2.0, 20.4, 30.5, 17.4, 16.7, 22.0		16	NA	Table 3.	%StO2	Relaibility from T1 to T2	Coefficient of variation	Female	Summary statitic = CV%, SD = SEM, p-value NA
5. How relatively reliable is the NIRS-VOT in a group of younger and middle-aged and older women?	Yes	Slope 1, StO2MIN, StO2IMAG, StO2MAX, Slope 2, Slope 210-s, StO2RMAG, Time to Max StO2, StO2AUC	0.700, 0.742, 0.672, 0.867, 0.711 , 0.485, 0.734, 0.737, 0.699	(0.463, 0.844) (0.529, 0.868) (0.419, 0.828) (0.742, 0.934) (0.474, 0.852) (0.151, 0.718) (0.515, 0.864) (0.515, 0.866) (0.460, 0.844)	30	0.317, 0.262, 0.331, 0.221, 0.845, 0.930, 0.430, 0.860, 0.433	Table 4.	%StO2	Relaibility from T1 to T2	ICC2,1 model	Female	Summary statitic = ICC, SD = 95% CI, p-value represents type 1 error rate from ANOVA sued to assess systematic variability
6. How relatively reliable is the NIRS-VOT in a group of younger and middle-aged and older women?	Yes	Slope 1, StO2MIN, StO2IMAG, StO2MAX, Slope 2, Slope 210-s, StO2RMAG, Time to Max StO2, StO2AUC	16.6, 20.1, 17.2, 2.3, 19.3, 85.2, 14.3, 13.4, 18.4	0.02, 6.2, 5.3, 1.7, 0.2, 1.2, 6.1, 5.9, 200.9	30	NA	Table 4.	%StO2	Relaibility from T1 to T2	Coefficient of variation	Female	Summary statitic = CV%, SD = SEM, p-value NA
7. Do differences in NIRS-VOT variables exist between younger and middle-aged to older women?	Yes and No (see p-values)	Baseline StO2, Slope 1, StO2MIN, StO2IMAG, StO2MAX, Slope 2, Slope 210-s, StO2RMAG, Time to Max StO2, StO2AUC	62.8 v 60.4, -0.118 v -0.097, 29.4 v 33.1, 33.4 v 27.3, 75.8 v 71.8, 1.026 v 0.980, 1.425 v 1.420, 46.4 v 38.7, 49 v 41.5, 1168.9 v 999.9	6.2 v 4.3, 0.031 v 0.025, 13.9 v 8.8, 8.9 v 6.1, 4.9 v 3.8, 0.40 v 0.29, 0.62 v 0.43, 11.4 v 8.6, 12.8 v 9.9, 313.9 v 309.1	Younger = 17, middle-aged to older = 17	0.185, 0.033, 0.364, 0.025, 0.011, 0.698, 0.980, 0.033, 0.064, 0.124	Table 5.	% StO2	Difference between youngr and middle-aged to older women for all listed variables	t-tests	Female	Mean values are younger v middle-aged to older women means and SD are younger v middle-aged to older women SD
8. Do difference exist in FMD between younger and middle-aged to older women?	Yes	Flow mediated dilation (FMD%)	5.73 v 3.87	2.10 v 2.57	Younger = 17, middle-aged to older = 17	0.013	Table 5.	%FMD	Difference between youngr and middle-aged to older women for FMD	Mann Whitney U test	Female	Mean values are younger v middle-aged to older women means and SD are younger v middle-aged to older women SD
9. Do difference exist in MAP between younger and middle-aged to older women?	Yes	Mean arterial pressure (MAP)	84 v 92	10 v 14	Younger = 17, middle-aged to older = 17	0.026	Table 5.	MAP	Difference between youngr and middle-aged to older women for MAP	t-test	Female	Mean values are younger v middle-aged to older women means and SD are younger v middle-aged to older women SD
10
11
12
13
14
15
16
17
18
19
20
